# Supplementary material for: Correction to: The best drug supplement for obesity treatment: a systematic review and network meta-analysis
Source: Diabetol Metab Syndr. 2022 May 7;14:68. doi: 10.1186/s13098-022-00838-5 (PMC9077956; doi:10.1186/s13098-022-00838-5)
Supplement: Supplementary file 1 — Additional file 1. Input data. [file 13098_2022_838_MOESM1_ESM.xlsx]

## Sheet: Sheet1
studlab	TE	seTE	treat1	treat2
Apovian, C. M.	5.3	0.76	Placebo	Naltrexone-Bupropion
Aronne, L. J.	6.5	3.55	Placebo	Pramlintide
Davies, Melanie J	-1.5	1.6	Liraglutide 3.0	Liraglutide 1.8
Davies, Melanie J	3.5	1.9	Placebo	Liraglutide 1.8
Davies, Melanie J	5	1.65	Placebo	Liraglutide 3.0
Fidler, Meredith C	-0.9	0.56	Lorcaserin BID	Lorcaserin QD
Fidler, Meredith C	2.5	0.61	Placebo	Lorcaserin QD
Fidler, Meredith C	3.4	0.48	Placebo	Lorcaserin BID
Gadde, Kishore M.	1.7	0.77	Phentermine 7·5 mg + topiramate 46·0 mg	Phentermine 15·0 mg + topiramate 92·0 mg
Gadde, Kishore M.	7.4	0.89	Placebo	Phentermine 7·5 mg + topiramate 46·0 mg
Gadde, Kishore M.	9.1	0.65	Placebo	Phentermine 15·0 mg + topiramate 92·0 mg
Greenway, Frank L.	1.3	0.69	Naltrexone plus bupropion 16	Naltrexone plus bupropion 32
Greenway, Frank L.	4.6	0.75	Placebo	Naltrexone plus bupropion 16
Greenway, Frank L.	5.9	0.76	Placebo	Naltrexone plus bupropion 32
le Roux, Carel W.	4.9	0.9	Placebo	Liraglutide
Lu, Chia-Wen	1.1	1.78	Placebo	Lorcaserin
O'neil, Patrick M	-3.7	1.66	Placebo	Orlistat QD
O'neil, Patrick M	-3	2.17	Placebo	Orlistat BID
O'neil, Patrick M	-0.7	2.19	Lorcaserin 10 mg	Lorcaserin 10 mg
Pi-Sunyer, Xavier	5.6	0.66	Placebo	Liraglutide
Smith, Steven R	2.9	0.01	Placebo	Lorcaserin
