# Supplementary material for: Correction to: The best drug supplement for obesity treatment: a systematic review and network meta-analysis
Source: Diabetol Metab Syndr. 2022 May 7;14:68. doi: 10.1186/s13098-022-00838-5 (PMC9077956; doi:10.1186/s13098-022-00838-5)
Supplement: Supplementary file 2 — Additional file 2. Network meta analysis. [file 13098_2022_838_MOESM2_ESM.r]

library(netmeta)
data(Senn2013)
data15 <- Senn2013
data15
help("Senn2013")

#mean differences(TE) and corresponding standard errors(seTE)#
willms <- data.frame(treatment=c("metf", "acar", "plac"),n=c(29, 31, 29), mean=c(-2.5, -2.3, -1.3), sd=c(0.862, 1.782, 1.831), stringsAsFactors=FALSE)
willms
 
comp12 <- metacont(n[1], mean[1], sd[1], n[2], mean[2], sd[2], data=willms, sm="MD")
comp13 <- metacont(n[1], mean[1], sd[1], n[3], mean[3], sd[3], data=willms, sm="MD") 
comp23 <- metacont(n[2], mean[2], sd[2], n[3], mean[3], sd[3], data=willms, sm="MD")

TE <- c(comp12$TE, comp13$TE, comp23$TE)
seTE <- c(comp12$seTE, comp13$seTE, comp23$seTE)
A <- data15[,1]
B <- data15[,2]
C <- A/B

#Basic Analysis#
args(netmeta)
mn1 <- netmeta(TE, seTE, treat1, treat2, studlab,data=data15, sm="MD")

#net graph# 
netgraph(mn1, seq=c("plac", "benf", "migl", "acar", "sulf","metf", "rosi", "piog", "sita", "vild"))

print(mn1, digits=2)
print(summary(mn1))

netgraph(mn1, start="random", iterate=TRUE,col="darkgray", cex=1.5, multiarm=FALSE,points=TRUE, col.points="green", cex.points=3)
netgraph(mn1, start="circle", iterate=TRUE,col="darkgray", cex=1.5,points=TRUE, col.points="black", cex.points=3,col.multiarm="gray")
netgraph(mn1, start="circle", iterate=TRUE,col="darkgray", cex=1.5,points=TRUE, col.points="black", cex.points=3,col.multiarm="gray", allfigures=TRUE)

summary(mn1, ref="plac")

#forest plot#
forest(mn1, xlim=c(-1.5, 1), ref="plac",leftlabs="Contrast to Placebo",xlab="HbA1c difference")
forest(mn1, xlim=c(-1.5, 1), ref="plac",leftlabs="Contrast to placebo",xlab="HbA1c difference",pooled="random")

#Q statistics#
round(decomp.design(mn1)$Q.decomp, 3)
print(decomp.design(mn1)$Q.het.design, digits=2)
round(decomp.design(mn1)$Q.inc.random, 3)

#The Net Heat Plot#
netheat(mn1)
round(decomp.design(mn1)$Q.inc.design, 2)
netheat(mn1, random=TRUE)
